# Supplementary material for: Cardiometabolic Changes in Sirtuin1-Heterozygous Mice on High-Fat Diet and Melatonin Supplementation
Source: Int J Mol Sci. 2024 Jan 10;25(2):860. doi: 10.3390/ijms25020860 (PMC10815439; doi:10.3390/ijms25020860)
Supplement: Supplementary file 1 [file ijms-25-00860-s001.zip]

Archive with 2 entries (2 files):
- Supplementary Figures.docx
- Supplementary Table S1.docx
